# Supplementary material for: Selection of reference genes for quantitative real-time PCR analysis in cucumber (Cucumis sativus L.), pumpkin (Cucurbita moschata Duch.) and cucumber–pumpkin grafted plants
Source: PeerJ. 2019 Apr 17;7:e6536. doi: 10.7717/peerj.6536 (PMC6475253; doi:10.7717/peerj.6536)
Supplement: Table S4 [file peerj-07-6536-s004.xls]

## Sheet: Sheet1
		Table S4 Genes expression stability ranked by RefFinder, Delta CT, Bestkeeper, Normfinder, geNorm.
		Group sets	ReFinder		Delta CT		BestKeeper		Normfinder		geNorm
			Genes	Geomean of ranking values	Genes	Average of Standard Deviation	Genes	std dev (+/- CP)	Genes	Stability value	Genes	Stability value
			TIP41	1.19	TIP41	0.54	CASA	0.05	TIP41	0.084	TIP41 | 40SRPS8	0.134
			CASA	1.86	CASA	0.56	TIP41	0.118	CASA	0.119	CASA	0.18
			40SRPS8	2.28	40SRPS8	0.56	40SRPS8	0.182	40SRPS8	0.247	TUA	0.259
			PP2A	4.47	TUA	0.65	PP2A	0.267	PP2A	0.424	PP2A	0.295
			TUA	4.47	PP2A	0.66	TUA	0.338	TUA	0.432	CYP	0.43
		Cos	CYP	6.24	CYP	0.68	RPL36Aa	0.422	CYP	0.469	UBC4	0.532
			RPL36Aa	8.06	UBC4	0.75	CYP	0.438	ARF	0.598	ACT	0.573
			ARF	8.43	RPL36Aa	0.75	ARF	0.572	RPL36Aa	0.617	ARF	0.595
			UBC4	8.53	ACT	0.75	F-BOX	0.656	UBC4	0.643	LEA26	0.613
			ACT	9.21	ARF	0.77	ACT	0.682	ACT	0.651	RPL36Aa	0.645
			LEA26	10.74	LEA26	0.82	LEA26	0.682	LEA26	0.735	F-BOX	0.711
			F-BOX	11.17	F-BOX	1.04	UBC4	0.684	F-BOX	1
			TIP41	1.5	TIP41	0.58	TIP41	0.127	TIP41	0.153	CASA | 40SRPS8	0.093
			PP2A	2.63	PP2A	0.62	UBC4	0.164	PP2A	0.189	RPL36Aa	0.216
			UBC4	3.22	UBC4	0.63	PP2A	0.232	UBC4	0.249	PP2A	0.371
			CASA	4.43	F-BOX	0.7	F-BOX	0.329	F-BOX	0.406	TIP41	0.46
			F-BOX	4.9	ARF	0.73	ARF	0.346	ARF	0.491	UBC4	0.543
		Pos	40SRPS8	5.33	CASA	0.77	CYP	0.421	CYP	0.568	ACT	0.6
			ARF	5.95	CYP	0.78	ACT	0.453	ACT	0.588	CYP	0.618
			CYP	6.7	ACT	0.79	CASA	0.593	CASA	0.615	F-BOX	0.638
			ACT	7.24	40SRPS8	0.8	LEA26	0.606	40SRPS8	0.661	ARF	0.661
			RPL36Aa	7.58	RPL36Aa	0.87	40SRPS8	0.624	RPL36Aa	0.752	LEA26	0.722
			LEA26	10.46	LEA26	1.02	RPL36Aa	0.679	LEA26	0.901	TUA	0.776
			TUA	12	TUA	1.05	TUA	0.729	TUA	0.937
			CASA	1.78	CASA	0.9	CYP	0.366	40SRPS8	0.022	CASA | ARF	0.197
			40SRPS8	2.06	40SRPS8	0.92	RPL36Aa	0.443	CASA	0.098	40SRPS8	0.359
			ARF	2.45	ARF	0.93	40SRPS8	0.453	ARF	0.218	CYP	0.414
			CYP	2.99	CYP	0.97	ARF	0.497	TUA	0.359	RPL36Aa	0.453
			RPL36Aa	4.36	TUA	1.02	CASA	0.53	CYP	0.367	TUA	0.544
		Gos	TUA	5.57	RPL36Aa	1.04	LEA26	0.614	RPL36Aa	0.487	UBC4	0.669
			UBC4	7.45	UBC4	1.23	UBC4	0.667	TIP41	0.774	LEA26	0.734
			LEA26	8.11	TIP41	1.24	TUA	0.785	F-BOX	0.848	ACT	0.796
			TIP41	8.65	LEA26	1.27	ACT	0.843	UBC4	1.037	TIP41	0.863
			F-BOX	9.92	F-BOX	1.31	TIP41	1.046	LEA26	1.094	F-BOX	0.936
			ACT	9.95	ACT	1.39	F-BOX	1.125	ACT	1.235	PP2A	1.256
			PP2A	12	PP2A	2.86	PP2A	2.777	PP2A	2.817
			TUA	1.5	TUA	0.41	TUA	0.1	TUA	0.132	CYP | UBC4	0.228
			RPL36Aa	2.91	CASA	0.42	RPL36Aa	0.134	CASA	0.181	40SRPS8	0.275
			CASA	3.03	RPL36Aa	0.44	CASA	0.191	RPL36Aa	0.232	RPL36Aa	0.319
			CYP	3.72	F-BOX	0.46	CYP	0.272	F-BOX	0.261	TUA	0.343
			40SRPS8	4.4	40SRPS8	0.47	40SRPS8	0.276	40SRPS8	0.303	ACT	0.363
		GLgs	UBC4	5.2	CYP	0.5	F-BOX	0.286	ARF	0.346	CASA	0.374
			F-BOX	5.26	ARF	0.5	ACT	0.316	ACT	0.357	F-BOX	0.397
			ACT	6.96	ACT	0.51	ARF	0.346	CYP	0.363	ARF	0.412
			ARF	7.42	UBC4	0.55	UBC4	0.357	UBC4	0.437	LEA26	0.448
			LEA26	10.47	LEA26	0.65	PP2A	0.372	LEA26	0.549	PP2A	0.49
			PP2A	10.74	PP2A	0.67	TIP41	0.376	PP2A	0.571	TIP41	0.52
			TIP41	11.74	TIP41	0.67	LEA26	0.453	TIP41	0.581
			LEA26	2.3	LEA26	0.44	ARF	0.273	LEA26	0.091	UBC4 | ARF	0.243
			ARF	2.45	F-BOX	0.47	TIP41	0.298	F-BOX	0.215	F-BOX	0.28
			F-BOX	2.45	TIP41	0.48	F-BOX	0.326	40SRPS8	0.252	LEA26	0.29
			TIP41	3.31	40SRPS8	0.49	40SRPS8	0.358	TIP41	0.253	TIP41	0.311
			40SRPS8	4.28	RPL36Aa	0.49	RPL36Aa	0.36	RPL36Aa	0.269	RPL36Aa	0.322
		Ggs	UBC4	4.45	ARF	0.5	ACT	0.391	ARF	0.308	40SRPS8	0.329
			RPL36Aa	5.23	UBC4	0.51	LEA26	0.409	UBC4	0.315	CASA	0.368
			CASA	8.46	CASA	0.53	UBC4	0.409	CASA	0.321	TUA	0.414
			ACT	8.8	TUA	0.63	CYP	0.633	TUA	0.47	ACT	0.466
			TUA	9.46	ACT	0.76	CASA	0.655	ACT	0.684	PP2A	0.521
			CYP	11.17	PP2A	0.79	TUA	0.683	PP2A	0.704	CYP	0.584
			PP2A	11.24	CYP	0.9	PP2A	0.942	CYP	0.821
			TIP41	1.32	TIP41	0.55	TIP41	0.127	TIP41	0.203	PP2A | ARF	0.228
			PP2A	2.06	PP2A	0.57	LEA26	0.261	UBC4	0.279	TIP41	0.271
			ARF	3.13	UBC4	0.6	PP2A	0.276	PP2A	0.293	40SRPS8	0.3
			UBC4	3.66	ARF	0.6	ARF	0.329	40SRPS8	0.369	RPL36Aa	0.324
			40SRPS8	5.03	40SRPS8	0.61	UBC4	0.379	RPL36Aa	0.384	UBC4	0.371
		Ggvs	LEA26	5.29	RPL36Aa	0.61	RPL36Aa	0.381	ARF	0.388	CASA	0.405
			RPL36Aa	5.48	LEA26	0.71	ACT	0.392	LEA26	0.487	LEA26	0.458
			CASA	8.21	CASA	0.71	40SRPS8	0.393	ACT	0.518	ACT	0.498
			ACT	8.21	ACT	0.73	CASA	0.434	CASA	0.52	F-BOX	0.591
			F-BOX	10.49	TUA	0.98	F-BOX	0.718	TUA	0.835	TUA	0.664
			TUA	10.49	F-BOX	0.98	TUA	0.796	F-BOX	0.847	CYP	0.723
			CYP	12	CYP	1.02	CYP	0.8	CYP	0.888
			CASA	1.32	CASA	0.96	CASA	0.539	CASA	0.352	ARF | 40SRPS8	0.477
			40SRPS8	1.86	40SRPS8	0.97	LEA26	0.549	40SRPS8	0.437	CASA	0.59
			LEA26	3.31	LEA26	1.06	40SRPS8	0.568	UBC4	0.626	LEA26	0.654
			ARF	3.81	UBC4	1.07	TUA	0.669	TUA	0.643	TUA	0.707
			UBC4	4.36	ARF	1.07	UBC4	0.67	LEA26	0.658	UBC4	0.755
		GgAll	TUA	4.68	TUA	1.09	RPL36Aa	0.683	ARF	0.664	ACT	0.801
			F-BOX	7.71	F-BOX	1.16	ARF	0.743	F-BOX	0.713	F-BOX	0.856
			ACT	7.74	ACT	1.2	ACT	0.795	ACT	0.867	TIP41	0.929
			RPL36Aa	8.35	RPL36Aa	1.35	F-BOX	0.894	RPL36Aa	1.029	RPL36Aa	1.005
			TIP41	9.97	TIP41	1.39	CYP	0.958	TIP41	1.129	CYP	1.088
			CYP	10.74	CYP	1.48	TIP41	1.049	CYP	1.208	PP2A	1.23
			PP2A	12	PP2A	1.94	PP2A	1.629	PP2A	1.781
			CASA	1.19	CASA	1.05	LEA26	0.609	CASA	0.338	CASA | 40SRPS8	0.582
			40SRPS8	2.11	40SRPS8	1.09	CASA	0.615	40SRPS8	0.435	ARF	0.647
			LEA26	3.6	ARF	1.14	UBC4	0.659	ARF	0.604	LEA26	0.777
			ARF	3.83	UBC4	1.21	TUA	0.725	TUA	0.759	UBC4	0.83
			UBC4	4.36	TUA	1.23	40SRPS8	0.75	F-BOX	0.769	TUA	0.867
		All	TUA	4.68	LEA26	1.23	RPL36Aa	0.836	UBC4	0.783	ACT	0.907
			F-BOX	7.45	F-BOX	1.28	CYP	0.908	LEA26	0.815	F-BOX	0.959
			ACT	7.97	ACT	1.34	ARF	0.909	ACT	0.984	TIP41	1.008
			RPL36Aa	8.8	TIP41	1.41	ACT	0.921	TIP41	1.037	RPL36Aa	1.091
			TIP41	9.24	RPL36Aa	1.49	TIP41	1.136	RPL36Aa	1.121	CYP	1.15
			CYP	9.82	CYP	1.51	F-BOX	1.168	CYP	1.144	PP2A	1.369
			PP2A	12	PP2A	2.47	PP2A	2.183	PP2A	2.332
		Gos: organs of cucumber/pumpkin; Pos: organs of pumpkin; Cos: organs of cucumber; GLgs: graft union of cucumber/pumpkin under low temperature stress; Ggs: graft union of cucumber/pumpkin in healing process. GosAll: all grafted cucumber samples; All, all samples.
